# Supplementary material for: An Unexpected Enzyme in Vascular Smooth Muscle Cells: Angiotensin II Upregulates Cholesterol-25-Hydroxylase Gene Expression
Source: Int J Mol Sci. 2023 Feb 16;24(4):3968. doi: 10.3390/ijms24043968 (PMC9965395; doi:10.3390/ijms24043968)
Supplement: Supplementary file 1 [file ijms-24-03968-s001.zip]

Archive with 1 entries (1 files):
- ijms-2187929-supplementary.pdf
